# Supplementary material for: Diagnostic Efficacy of 123Iodo-Metaiodobenzylguanidine SPECT/CT in Cardiac vs. Neurological Diseases: A Comparative Study of Arrhythmogenic Right Ventricular Cardiomyopathy and α-Synucleinopathies
Source: Diagnostics (Basel). 2024 Dec 26;15(1):24. doi: 10.3390/diagnostics15010024 (PMC11720076; doi:10.3390/diagnostics15010024)
Supplement: Supplementary file 1 [file diagnostics-15-00024-s001.zip]

Archive with 1 entries (1 files):
- diagnostics-3377516-supplementary.pdf
